# Supplementary material for: Coordination Polymer Framework-Derived Ni-N-Doped Carbon Nanotubes for Electro-Oxidation of Urea
Source: Materials (Basel). 2022 Mar 10;15(6):2048. doi: 10.3390/ma15062048 (PMC8955885; doi:10.3390/ma15062048)
Supplement: Supplementary file 1 [file materials-15-02048-s001.zip]

Archive with 1 entries (1 files):
- materials-1585655-supplementary.pdf
